# Supplementary material for: Drug-induced coagulopathies: a real-world pharmacovigilance study using the FDA adverse event reporting system
Source: Front Pharmacol. 2024 Dec 18;15:1486422. doi: 10.3389/fphar.2024.1486422 (PMC11688381; doi:10.3389/fphar.2024.1486422)
Supplement: Supplementary file 1 [file Table2.xlsx]

## Sheet: Sheet1
DRUGNAME	a	b	c	d	ROR	PRR	ROR(95%Cl)	PRR(χ2)	IC(IC025)	Determine whether the signal is positive according to the ROR algorithm(lower limit of 95% CI>1, a≥3)	Determine whether the signal is positive according to the PRR algorithm(PRR≥2, χ2≥4, a≥3)	Determine whether the signal is positive according to the BCPNN algorithm(IC025>0)
Gemcitabine	979	75875	41034	53651502	16.87	16.67	16.87 ( 15.83 - 17.98 )	16.67 ( 14093.83 )	4.03 ( 2.36 )	Y	Y	Y
Busulfan	250	20729	41763	53706648	15.51	15.34	15.51 ( 13.69 - 17.58 )	15.34 ( 3333.12 )	3.93 ( 2.26 )	Y	Y	Y
Anti-Thymocyte Globulin	205	17002	41808	53710375	15.49	15.32	15.49 ( 13.49 - 17.78 )	15.32 ( 2732.2 )	3.93 ( 2.26 )	Y	Y	Y
Tacrolimus	448	45555	41565	53681822	12.7	12.59	12.7 ( 11.57 - 13.95 )	12.59 ( 4731.38 )	3.64 ( 1.97 )	Y	Y	Y
Etonogestrel and Ethinylestradiol Vaginal Ring	588	64128	41425	53663249	11.88	11.78	11.88 ( 10.95 - 12.89 )	11.78 ( 5723.38 )	3.54 ( 1.87 )	Y	Y	Y
Eculizumab	684	151447	41329	53575930	5.85	5.83	5.85 ( 5.43 - 6.32 )	5.83 ( 2696.52 )	2.52 ( 0.86 )	Y	Y	Y
Ciclosporin	637	157152	41376	53570225	5.25	5.23	5.25 ( 4.85 - 5.68 )	5.23 ( 2148.46 )	2.37 ( 0.7 )	Y	Y	Y
Mycophenolate Mofetil	549	171264	41464	53556113	4.14	4.13	4.14 ( 3.81 - 4.5 )	4.13 ( 1286.48 )	2.03 ( 0.37 )	Y	Y	Y
Paracetamol	1074	417474	40939	53309903	3.35	3.34	3.35 ( 3.15 - 3.56 )	3.34 ( 1720.84 )	1.72 ( 0.05 )	Y	Y	Y
Prednisolone	448	172614	41565	53554763	3.34	3.34	3.34 ( 3.05 - 3.67 )	3.34 ( 726.37 )	1.73 ( 0.06 )	Y	Y	Y
Cyclophosphamide	211	81252	41802	53646125	3.33	3.33	3.33 ( 2.91 - 3.82 )	3.33 ( 341.89 )	1.73 ( 0.06 )	Y	Y	Y
Bevacizumab	449	203487	41564	53523890	2.84	2.84	2.84 ( 2.59 - 3.12 )	2.84 ( 528.94 )	1.49 ( -0.17 )	Y	Y	N
Carboplatin	287	133631	41726	53593746	2.76	2.75	2.76 ( 2.46 - 3.1 )	2.75 ( 318.86 )	1.46 ( -0.21 )	Y	Y	N
Dexamethasone	233	126451	41780	53600926	2.36	2.36	2.36 ( 2.08 - 2.69 )	2.36 ( 182.01 )	1.24 ( -0.43 )	Y	Y	N
Sunitinib	231	136097	41782	53591280	2.18	2.18	2.18 ( 1.91 - 2.48 )	2.18 ( 145.95 )	1.12 ( -0.55 )	Y	Y	N
Cytarabine	530	352177	41483	53375200	1.94	1.93	1.94 ( 1.78 - 2.11 )	1.93 ( 236.59 )	0.94 ( -0.72 )	Y	N	N
Nivolumab	263	174103	41750	53553274	1.94	1.94	1.94 ( 1.72 - 2.19 )	1.94 ( 118.41 )	0.95 ( -0.72 )	Y	N	N
Lamotrigine	266	176968	41747	53550409	1.93	1.93	1.93 ( 1.71 - 2.18 )	1.93 ( 117.9 )	0.94 ( -0.72 )	Y	N	N
Pembrolizumab	202	139879	41811	53587498	1.85	1.85	1.85 ( 1.61 - 2.13 )	1.85 ( 78.52 )	0.88 ( -0.78 )	Y	N	N
Ibuprofen	299	227141	41714	53500236	1.69	1.69	1.69 ( 1.51 - 1.89 )	1.69 ( 83.2 )	0.75 ( -0.92 )	Y	N	N
Capecitabine	205	156549	41808	53570828	1.68	1.68	1.68 ( 1.46 - 1.92 )	1.68 ( 55.8 )	0.74 ( -0.92 )	Y	N	N
Metformin	313	268347	41700	53459030	1.5	1.49	1.5 ( 1.34 - 1.67 )	1.49 ( 50.91 )	0.58 ( -1.09 )	Y	N	N
Ciprofloxacin	204	178517	41809	53548860	1.46	1.46	1.46 ( 1.28 - 1.68 )	1.46 ( 29.78 )	0.55 ( -1.12 )	Y	N	N
Methotrexate	523	511679	41490	53215698	1.31	1.31	1.31 ( 1.2 - 1.43 )	1.31 ( 38.06 )	0.39 ( -1.28 )	Y	N	N
Tocilizumab	220	259247	41793	53468130	1.09	1.09	1.09 ( 0.95 - 1.24 )	1.09 ( 1.48 )	0.12 ( -1.55 )	N	N	N
Rituximab	308	478806	41705	53248571	0.82	0.82	0.82 ( 0.73 - 0.92 )	0.82 ( 11.88 )	-0.28 ( -1.95 )	N	N	N
Infliximab	283	815922	41730	52911455	0.44	0.44	0.44 ( 0.39 - 0.49 )	0.44 ( 200.53 )	-1.17 ( -2.84 )	N	N	N
Lenalidomide	236	702547	41777	53024830	0.43	0.43	0.43 ( 0.38 - 0.48 )	0.43 ( 181.06 )	-1.22 ( -2.88 )	N	N	N
Adalimumab	403	1889675	41610	51837702	0.27	0.27	0.27 ( 0.24 - 0.29 )	0.27 ( 809.87 )	-1.87 ( -3.54 )	N	N	N
Etanercept	256	1336308	41757	52391069	0.24	0.24	0.24 ( 0.21 - 0.27 )	0.24 ( 610.73 )	-2.03 ( -3.69 )	N	N	N
