# Supplementary material for: Drug-induced coagulopathies: a real-world pharmacovigilance study using the FDA adverse event reporting system
Source: Front Pharmacol. 2024 Dec 18;15:1486422. doi: 10.3389/fphar.2024.1486422 (PMC11688381; doi:10.3389/fphar.2024.1486422)
Supplement: Supplementary file 3 [file Table1.xlsx]

## Sheet: Sheet1
Classification	a	b	c	d	ROR	PRR	ROR(95%Cl)	PRR(χ2)	Determine whether the signal is positive according to the ROR algorithm(lower limit of 95% CI>1, a≥3)	Determine whether the signal is positive according to the PRR algorithm(PRR≥2, χ2≥4, a≥3)
Antineoplastic Agents	4198	1473575	38406	52253802	3.33	3.32	3.33（3.22-3.45）	3.32（3.29-3.36）	Y	Y
Immunosuppressants	4161	1054084	38967	52673293	3.91	3.9	3.91（3.76-4.05）	3.9（3.86-3.93）	Y	Y
Analgesics	1373	262655	41539	53463823	6.73	6.7	6.73（6.38-7.1）	6.7（6.65-6.75）	Y	Y
Corticosteroids For Systemic Use	681	299065	41332	53428312	2.94	2.94	2.94（2.73-3.18）	2.94（2.86-3.01）	Y	Y
Sex Hormones And Modulators Of The Genital System	588	64128	41425	53663249	11.88	11.78	11.88（10.95-12.89）	11.78（11.70-11.86）	Y	Y
Antiepileptics	266	176968	41747	53550409	1.93	1.93	1.93（1.71-2.18）	1.93（1.81-2.05）	Y	N
Drugs Used In Diabetes	313	268347	41700	53459030	1.5	1.49	1.5（1.34-1.67）	1.49（1.38-1.61)	Y	N
Antibacterials For Systemic Use	204	178517	41809	53548860	1.46	1.46	1.46（1.28-1.68）	1.46(1.33-1.60)	Y	N
